# Supplementary material for: Maternal physical activity affects yolk sac size and growth in early pregnancy, but girls and boys use different strategies
Source: Sci Rep. 2023 Nov 20;13:20246. doi: 10.1038/s41598-023-47536-4 (PMC10661167; doi:10.1038/s41598-023-47536-4)
Supplement: Supplementary file 3 — Supplementary Table S1. [file 41598_2023_47536_MOESM3_ESM.csv]

	id	inc.date_cat	age	para	ht	wt.1	bmi.1	lbm.1	bfp.1	sw.ndays.1	sw.ndays.2	pad.1.h	pad.2.h	modvig_pad.1.h	modvig_pad.2.h	lt_pad.1.h	lt_pad.2.h	g_date.1	lmp_ga.1	g_date.2	lmp_ga.2	day.diff.1	ys.1	ys.2	ys.growth	childSex
1	3	early	28	1	173	72.3	24.2	51.0438	29.4	NA	NA	NA	NA	NA	NA	NA	NA	2014-04-30	7.42857142857143	2014-05-21	10.4285714285714	21	4.6	5.5	0.3	female
2	4	early	30	0	167	67.3	24.1	50.2058	25.4	NA	NA	NA	NA	NA	NA	NA	NA	2014-03-11	7	2014-04-01	10	21	3.6	5	0.466666666666667	male
3	6	early	26	1	158	48.6	19.5	38.1996	21.4	NA	NA	NA	NA	NA	NA	NA	NA	2014-04-14	7.71428571428571	2014-04-30	10	16	4.4	4.5	0.0437499999999998	female
4	14	early	29	0	169	68.6	24	46.5794	32.1	NA	NA	NA	NA	NA	NA	NA	NA	2014-04-28	6.71428571428571	NA	10	NA	4.4	NA	NA	male
5	7	early	30	2	160	63.6	24.8	44.1384	30.6	NA	NA	NA	NA	NA	NA	NA	NA	NA	NA	NA	NA	NA	NA	NA	NA	male
6	17	early	27	0	167	60.8	21.8	44.8096	26.3	NA	NA	NA	NA	NA	NA	NA	NA	2014-11-10	7.71428571428571	2014-12-01	10.7142857142857	21	4	6.5	0.833333333333333	female
7	20	early	29	1	163	55.5	20.9	40.9035	26.3	NA	NA	NA	NA	NA	NA	NA	NA	2014-07-21	7.42857142857143	2014-08-11	10.4285714285714	21	4.2	5.9	0.566666666666666	female
8	22	early	26	0	169	60	21.4	45.18	24.7	3	NA	8.66111111111111	NA	2.86666666666667	NA	5.79444444444445	NA	2014-10-22	8	2014-11-06	10.1428571428571	15	4.7	7.9	1.49333333333333	female
9	23	early	32	1	165	55	19.7	40.755	25.9	NA	4	NA	4.8875	NA	0.779166666666667	NA	4.15	2014-08-04	7.14285714285714	2014-08-27	10.4285714285714	23	4.1	5.9	0.547826086956522	male
10	24	early	27	0	165	77.1	28.3	49.2669	36.1	4	4	8.24166666666667	3.3875	2.13333333333333	1.14583333333333	6.17083333333333	2.26666666666667	2015-04-20	7.14285714285714	2015-05-08	9.71428571428571	18	5.1	4.5	-0.233333333333333	female
11	25	early	31	1	178	66.9	21.1	49.506	26	3	3	4.31111111111111	2.52222222222222	0.711111111111111	0.144444444444444	3.62222222222222	2.37777777777778	2015-02-25	7.42857142857143	2015-03-18	10.4285714285714	21	5	5.7	0.233333333333333	female
12	31	early	25	0	159	53.7	21.2	41.4564	22.8	3	2	6.39444444444444	7.76666666666667	1.53333333333333	2.08333333333333	4.94444444444444	5.68333333333333	2014-11-19	7.85714285714286	2014-12-08	10.5714285714286	19	5.4	5.8	0.147368421052631	female
13	32	early	29	1	176	65.8	21.2	48.7578	25.9	3	3	7.41111111111111	5.37777777777778	1.91666666666667	0.344444444444444	5.52222222222222	5.05555555555556	2014-11-17	7.71428571428571	2014-12-04	10.1428571428571	17	5.3	5.6	0.123529411764706	male
14	33	early	31	1	162	62.3	23.7	43.1116	30.8	3	3	4.89444444444444	2.96111111111111	1.23888888888889	0.222222222222222	3.65555555555556	2.75555555555556	2014-11-20	7.28571428571429	2014-12-15	10.8571428571429	25	4.1	5.5	0.392	male
15	35	early	34	2	168	65.4	23.2	45.9762	29.7	3	3	3.76666666666667	5.26111111111111	1.15	0.961111111111111	2.62777777777778	4.36111111111111	2014-12-01	8.57142857142857	2014-12-17	10.8571428571429	16	4.1	6.9	1.225	female
16	37	early	30	0	167	71.2	25.5	47.6328	33.1	3	3	4.99444444444444	3.77222222222222	2.17222222222222	0.872222222222222	2.82222222222222	2.9	2015-01-02	7.71428571428571	2015-01-19	10.1428571428571	17	4.8	5.5	0.288235294117647	female
17	41	early	35	1	168	71	25.2	47.357	33.3	3	3	4.61666666666667	4.27777777777778	1.16111111111111	1.1	3.45555555555556	3.21666666666667	2014-12-29	6.85714285714286	2015-01-20	10	22	4.6	5.3	0.222727272727273	female
18	42	early	29	0	171	72.5	24.8	47.1975	34.9	3	3	5.3	2.88333333333333	2.24444444444444	1.03333333333333	3.16111111111111	1.86666666666667	2015-06-08	7.28571428571429	2015-07-01	10.5714285714286	23	4.5	6.4	0.578260869565217	female
19	48	early	25	0	176	69.4	22.4	48.3024	30.4	4	4	9.0375	6.19583333333333	3.7875	2.24166666666667	5.27083333333333	3.95416666666667	2015-03-26	7.28571428571429	2015-04-16	10.2857142857143	21	3.8	5	0.4	female
20	49	early	31	3	176	77.6	25.1	52.4576	32.4	3	4	5.77222222222222	1.00416666666667	1.09444444444444	0.0416666666666667	4.67777777777778	0.9625	2015-04-13	7.42857142857143	2015-05-04	10.4285714285714	21	4.8	5.666	0.288666666666667	male
21	54	early	24	0	165	71.1	26.1	45.8595	35.5	4	4	3.09583333333333	2.57083333333333	1.17083333333333	0.8	1.925	1.77083333333333	2015-10-12	7	2015-11-06	10.5714285714286	25	4.3	5.2	0.252	male
22	58	early	34	1	173	74.2	24.8	48.0074	35.3	4	4	5.14166666666667	7.01666666666667	1.40416666666667	1.925	3.76666666666667	5.17916666666667	2015-06-06	8.28571428571429	2015-06-18	10	12	NA	6.4	NA	male
23	59	early	33	1	160	76.6	29.9	47.492	38	5	3	6.38666666666667	5.39444444444444	1.42666666666667	0.683333333333333	4.97666666666667	4.73888888888889	2015-05-20	7	2015-06-11	10.1428571428571	22	4.4	5.8	0.445454545454545	male
24	60	early	34	0	162	50.8	19.4	39.2684	22.7	4	4	6.21666666666667	4.77916666666667	2.4125	0.808333333333333	3.85416666666667	4.03333333333333	2015-07-24	7.71428571428571	2015-08-10	10.1428571428571	17	5.1	5.5	0.164705882352941	female
25	61	early	27	2	160	52.5	20.5	40.8975	22.1	4	4	8.35833333333333	4.64166666666667	1.60416666666667	0.6125	6.77916666666667	4.02916666666667	2015-06-15	8.57142857142857	2015-06-29	10.5714285714286	14	5.5	6	0.25	female
26	64	early	29	0	171	62.3	21.3	45.1675	27.5	4	4	10.1541666666667	5.40833333333333	4.42916666666667	1.53333333333333	5.83333333333333	3.925	2015-09-09	7.28571428571429	2015-10-05	11	26	4.1	6.6	0.673076923076923	male
27	73	early	25	0	166	61.3	22.8	43.523	29	4	4	9.39583333333333	4.50416666666667	2.98333333333333	1.4625	6.42916666666667	3.04583333333333	2015-10-07	7.14285714285714	2015-11-18	13.1428571428571	42	4.3	5.4	0.183333333333333	male
28	74	early	29	1	171	72.8	24.9	48.9944	32.7	4	4	6.24583333333333	5.16666666666667	1.54583333333333	1.00416666666667	4.70833333333333	4.2	2015-08-20	7.71428571428571	2015-09-10	10.7142857142857	21	4.6	NA	NA	male
29	76	early	29	1	180	62.1	19.2	46.8855	24.5	4	4	4.82916666666667	2.50416666666667	0.483333333333333	0.179166666666667	4.375	2.34166666666667	2015-11-26	9.28571428571429	2015-12-07	10.8571428571429	11	5.2	6.9	1.08181818181818	female
30	78	early	26	0	164	55.7	20.7	42.1092	24.4	4	4	6.1	3.27083333333333	1.97916666666667	0.616666666666667	4.12083333333333	2.67083333333333	2015-11-02	7.28571428571429	2015-11-26	10.7142857142857	24	5	5.1	0.0291666666666666	male
31	84	early	30	1	162	52.3	19.9	39.5388	24.4	4	4	7.9125	4.1	2.17083333333333	1.30833333333333	5.775	2.80833333333333	2015-09-16	7.42857142857143	2015-10-08	10.5714285714286	22	5.5	6	0.159090909090909	female
32	85	early	29	0	170	56.7	19.6	46.3806	18.2	4	4	7.5125	4.10833333333333	1.79583333333333	1.74166666666667	5.72083333333333	2.36666666666667	2015-08-27	7.28571428571429	2015-09-17	10.2857142857143	21	3.4	5.4	0.666666666666667	female
33	87	early	26	2	166	59.4	21.6	45.5004	23.4	4	4	12.5916666666667	2.37916666666667	5.9375	0.441666666666667	6.68333333333333	1.95	2016-01-14	7	2016-02-04	10	21	5.5	5.9	0.133333333333333	male
34	91	early	32	1	178	66.5	21	46.6165	29.9	4	4	6.8625	2.6875	1.28333333333333	0.604166666666667	5.60416666666667	2.15416666666667	2015-08-26	8	2015-09-09	10	14	4.133	6.3	1.0835	female
35	93	early	30	2	166	59.1	21.4	43.4385	26.5	4	4	5.32916666666667	3.65	0.858333333333333	0.6375	4.48333333333333	3.02083333333333	2015-10-26	7.28571428571429	2015-11-18	10.5714285714286	23	4.9	6.8	0.578260869565217	male
36	95	early	28	1	171	66.4	22.7	49.6008	25.3	4	4	10.9833333333333	4.475	2.9875	0.6375	8.025	3.8375	2015-10-14	7.42857142857143	2015-11-06	10.7142857142857	23	4.9	5.8	0.273913043478261	male
37	96	early	29	0	169	81.1	28.4	47.1191	41.9	4	4	4.90416666666667	5.41666666666667	1.30833333333333	1.625	3.63333333333333	3.80833333333333	2015-11-02	7.28571428571429	2015-11-26	10.7142857142857	24	4.7	6.4	0.495833333333334	female
38	98	early	29	0	176	70.2	22.7	44.928	36	4	6	7.30833333333333	4.56388888888889	2.125	0.722222222222222	5.19166666666667	3.85555555555556	2015-12-14	7.28571428571429	2016-01-04	10.2857142857143	21	4.7	5.9	0.4	male
39	99	early	26	0	165	73	26.8	52.341	28.3	4	4	7.08333333333333	3.65	3.5625	0.920833333333333	3.525	2.75416666666667	2015-10-14	8	2015-11-06	11.2857142857143	23	4.8	6.8	0.608695652173913	female
40	101	early	29	0	161	63.6	24.5	44.3928	30.2	4	4	6.825	3.0875	2.05416666666667	1.09166666666667	4.79583333333333	2.00833333333333	2015-10-01	7	2015-10-21	9.85714285714286	20	4.05	5.2	0.4025	male
41	102	early	29	1	173	72.6	24.3	48.2064	33.6	4	4	4.74583333333333	2.7125	0.970833333333333	0.354166666666667	3.79583333333333	2.3625	2015-09-16	7.28571428571429	2015-10-08	10.4285714285714	22	4.5	5.2	0.222727272727273	male
42	103	early	22	0	165	49.3	18.1	40.919	17	4	4	5.8875	5.10833333333333	1.525	1.36666666666667	4.44166666666667	3.7625	2015-10-05	8.28571428571429	2015-10-28	11.5714285714286	23	3.8	5.85	0.623913043478261	male
43	105	early	31	0	176	72.6	23.4	50.457	30.5	4	3	4.97916666666667	2.56111111111111	1.62916666666667	2.30555555555556	3.3625	1.89444444444444	2015-10-26	7.42857142857143	2015-11-18	10.7142857142857	23	5	6.5333	0.46665652173913	male
44	108	early	31	1	168	71.4	25.3	47.124	34	4	4	6.2125	2.75	1.04583333333333	0.545833333333333	5.225	2.20416666666667	2015-11-26	7	2015-12-17	10	21	4.6	5.8	0.4	male
45	109	early	23	0	164	58.9	21.9	40.5821	31.1	4	4	4.75833333333333	3.09583333333333	1.73333333333333	0.820833333333333	3.06666666666667	2.29166666666667	2015-12-10	8.42857142857143	2016-01-14	13.4285714285714	35	4.3	5.6	0.26	male
46	110	early	30	0	177	61.2	19.5	43.5744	28.8	5	3	5.26	6.07222222222222	1.91333333333333	1.66111111111111	3.36	4.43333333333333	2016-03-17	6.71428571428571	2016-04-11	10.2857142857143	25	3.2	5.3	0.588	male
47	114	early	29	2	166	63.4	23	44.5702	29.7	4	4	8.2625	3.20833333333333	0.9625	0.295833333333333	7.34166666666667	3.00416666666667	2015-11-18	7.42857142857143	2015-12-10	10.5714285714286	22	4.5666	7.1	0.806081818181818	female
48	116	early	34	0	157	47.1	19.1	35.9844	23.6	4	4	5.3875	4.3875	1.65833333333333	1.07083333333333	3.72916666666667	3.36666666666667	2015-12-17	7.28571428571429	2016-01-05	10	19	4.6	5.5	0.331578947368421	female
49	118	early	33	2	174	71.2	23.5	47.2056	33.7	4	4	3.47916666666667	3.8	0.8875	0.5625	2.65416666666667	3.2375	2016-02-24	7.14285714285714	2016-03-21	10.8571428571429	26	5.5	7.8	0.61923076923077	male
50	120	early	31	0	163	59.2	22.3	43.0384	27.3	4	3	5.07916666666667	0.905555555555556	2.14583333333333	0.394444444444444	2.95	0.511111111111111	2016-04-04	7.42857142857143	2016-04-27	10.7142857142857	23	5.5	6.2	0.21304347826087	male
51	121	early	29	0	155	61.9	25.8	40.235	35	NA	4	NA	4.38333333333333	NA	0.9	NA	3.50833333333333	2016-03-14	7.57142857142857	2016-04-04	10.5714285714286	21	4.9	6.2	0.433333333333333	female
52	123	early	32	1	173	62.8	21	47.0372	25.1	3	4	4.08333333333333	2.96666666666667	NA	0.179166666666667	3.25	2.79583333333333	2016-04-21	7.71428571428571	2016-05-12	10.7142857142857	21	5.3	5.1	-0.066666666666667	female
53	126	early	34	0	158	56.1	22.5	41.7945	25.5	4	4	4.175	5.4875	1.7375	2.06666666666667	2.5875	3.4375	2016-07-06	7.71428571428571	2016-08-01	11.4285714285714	26	4.3	4.3	0	female
54	127	early	28	1	170	69.5	24	46.7735	32.7	4	4	7.28333333333333	4.23333333333333	1.125	0.375	6.15833333333333	3.87916666666667	2016-02-15	7.57142857142857	2016-03-03	10	17	5.8	5.4	-0.164705882352941	male
55	128	early	30	2	172	56.9	19.2	43.0733	24.3	5	4	7.18333333333333	4.59583333333333	0.286666666666667	0.383333333333333	6.93333333333333	4.2125	2016-04-04	7.42857142857143	2016-04-27	10.7142857142857	23	4.7	6.6	0.578260869565218	male
56	129	early	27	0	166	61.4	22.3	46.664	24	4	4	6.2875	6.22083333333333	1.99583333333333	0.670833333333333	4.31666666666667	5.55	2016-07-28	7.28571428571429	2016-08-18	10.2857142857143	21	4.8	5.3	0.166666666666667	female
57	133	early	23	0	170	75.7	26.2	49.8863	34.1	4	4	2.52916666666667	2.77916666666667	0.5	0.3125	2.0375	2.46666666666667	2016-03-21	7	2016-04-21	11.4285714285714	31	4.5	7.6	0.7	male
58	131	early	29	1	164	61	22.7	46.909	23.1	4	4	6.93333333333333	7.15833333333333	0.879166666666667	1.22916666666667	6.05833333333333	5.97083333333333	2016-02-04	8.42857142857143	2016-02-18	10.4285714285714	14	5.1	6.6	0.75	male
59	137	early	29	1	169	70.4	24.6	50.4064	28.4	4	4	6.34583333333333	9.02916666666667	1.30416666666667	1.7625	5.05833333333333	7.26666666666667	2016-04-21	7.42857142857143	2016-05-12	10.4285714285714	21	5.7	6.5	0.266666666666667	female
60	138	early	20	0	169	58.9	20.6	47.1789	19.9	4	4	7.25833333333333	6.22916666666667	1.50833333333333	0.845833333333333	5.85416666666667	5.51666666666667	2016-04-27	8.85714285714286	2016-05-20	12.1428571428571	23	5.4	7	0.48695652173913	female
61	139	early	28	2	175	79.6	26	50.0684	37.1	4	3	13.825	8.96666666666667	5.00416666666667	1.81666666666667	8.84583333333333	7.2	2016-05-04	7.85714285714286	2016-05-26	11	22	4.4	5.4	0.318181818181818	female
62	141	early	29	0	170	63.3	21.9	45.7026	27.8	4	4	4.30833333333333	5.52083333333333	1.6375	0.725	2.725	4.81666666666667	2016-05-23	8.42857142857143	2016-06-13	11.4285714285714	21	7	7.3	0.0999999999999999	female
63	143	early	27	0	168.5	71.9	25.5	48.1011	33.1	4	3	3.7625	2.56111111111111	1.225	0.35	2.5625	2.24444444444444	2016-08-08	7	2016-08-29	10	21	4.7	5.5	0.266666666666667	female
64	144	middle	31	0	149	54.9	24.7	39.1437	28.7	4	4	5.34583333333333	2.7625	1.54583333333333	0.691666666666667	3.83333333333333	2.12083333333333	2016-08-24	7.28571428571429	2016-09-14	10.2857142857143	21	4.2	6.9	0.9	male
65	149	middle	34	1	174	59	19.5	43.306	26.6	4	4	7.12916666666667	4.8	2.0125	1.425	5.13333333333333	3.39166666666667	2016-09-08	7.28571428571429	2016-10-03	10.8571428571429	25	5.4	NA	NA	male
66	151	middle	30	1	173	81	27.1	47.952	40.8	4	4	7.20833333333333	5.05833333333333	2.05833333333333	1.57083333333333	5.16666666666667	3.50416666666667	2016-09-08	7	2016-10-06	11	28	4.3	NA	NA	female
67	153	middle	31	1	164	58.2	21.6	42.7188	26.6	4	NA	7.06666666666667	NA	0.508333333333333	NA	6.57083333333333	NA	2016-09-01	8.14285714285714	2016-09-14	10	13	5.1	6.2	0.592307692307693	male
68	154	middle	31	0	167	68.5	24.6	51.5805	24.7	4	4	8.05833333333333	3.8625	1.95416666666667	0.866666666666667	6.1375	3.01666666666667	2016-09-05	7.42857142857143	2016-09-29	10.8571428571429	24	4.7	4.75	0.0145833333333335	male
69	158	middle	35	0	174	62.3	20.6	45.9774	26.2	3	4	8.13333333333333	4.63333333333333	2.78333333333333	1.1875	5.47777777777778	3.5375	2017-02-02	7.85714285714286	2017-02-23	10.8571428571429	21	4.9	6.6	0.566666666666667	female
70	159	middle	29	1	167	68.8	24.7	45.6832	33.6	4	4	7.55833333333333	8.4	2.125	1.95833333333333	5.47083333333333	6.44166666666667	2016-11-02	7.71428571428571	2016-11-21	10.4285714285714	19	5.2	4.9	-0.110526315789474	male
71	163	middle	23	1	179	73.1	22.8	47.8805	34.5	3	3	5.88888888888889	6.22222222222222	1.27222222222222	2.52222222222222	4.67222222222222	3.78888888888889	2017-01-11	7	2017-02-02	10.1428571428571	22	4	5.7	0.540909090909091	female
72	164	middle	31	0	164.5	75.2	28	46.7744	37.8	4	4	2.31666666666667	2.57916666666667	0.695833333333333	0.733333333333333	1.65	1.84583333333333	2016-11-21	7.28571428571429	2016-12-07	9.57142857142857	16	4.7	5.8	0.48125	male
73	165	middle	32	1	168	63.6	22.5	44.4564	30.1	6	5	2.69444444444444	3.8	0.308333333333333	0.653333333333333	2.39166666666667	3.15333333333333	2017-04-20	7.14285714285714	2017-05-11	10.1428571428571	21	4.8	5.7	0.3	male
74	169	middle	27	0	158	62.6	25.1	43.0062	31.3	3	4	4.63333333333333	3.39166666666667	2.07777777777778	1.1625	2.55555555555556	2.22916666666667	2016-11-30	8.57142857142857	2016-12-22	11.7142857142857	22	5.6	6.1	0.159090909090909	female
75	172	middle	30	1	160	59.2	23	41.9136	29.2	4	3	4.4625	4.66111111111111	1.4	0.888888888888889	3.0625	3.77222222222222	2016-12-12	6.85714285714286	2017-01-05	10.2857142857143	24	4.3	5.7	0.408333333333333	female
76	173	middle	21	0	172	53.6	18.1	41.6472	22.3	4	3	4.9875	4.12777777777778	1.12083333333333	0.427777777777778	3.95	3.72777777777778	2017-02-13	7	2017-03-13	11	28	4.8	6.2	0.35	female
77	178	middle	34	1	161	58.9	22.7	44.4106	24.6	4	4	5.23333333333333	3.73333333333333	1.19166666666667	0.954166666666667	4.0875	2.78333333333333	NA	NA	2017-01-19	11.4285714285714	NA	NA	6.5	NA	male
78	179	middle	29	1	158	55.8	22.4	38.0556	31.8	4	5	6.80833333333333	6.07	2.33333333333333	0.846666666666667	4.52916666666667	5.25333333333333	2017-01-30	9.14285714285714	2017-02-16	11.5714285714286	17	NA	6.3	NA	female
79	180	middle	30	0	176	79.1	25.5	49.2793	37.7	4	3	3.49583333333333	2.45	0.9125	0.311111111111111	2.59166666666667	2.15	2017-02-02	7.57142857142857	2017-02-23	10.5714285714286	21	4.5	6	0.5	male
80	181	middle	35	1	165	55.8	20.5	41.9058	24.9	4	3	6.4	4.07222222222222	0.9	0.372222222222222	5.53333333333333	3.7	2017-02-13	7.14285714285714	2017-03-06	10.1428571428571	21	4.3	NA	NA	female
81	184	middle	27	1	171	76	26	51.756	31.9	4	3	4.57916666666667	5.26111111111111	1.43333333333333	1.07222222222222	3.17916666666667	4.26111111111111	2017-02-23	7.14285714285714	2017-03-15	10	20	4.5	5.4	0.315	male
82	185	middle	24	0	163	61.8	23.3	42.2712	31.6	4	2	7.85	5.36666666666667	3.19583333333333	0.958333333333333	4.65416666666667	4.40833333333333	2017-03-30	6.85714285714286	2017-04-20	9.85714285714286	21	NA	7.6	NA	male
83	186	middle	28	0	164	64.2	23.9	44.8758	30.1	4	4	5.40833333333333	5.1875	0.854166666666667	1.12916666666667	4.55416666666667	4.05833333333333	2017-03-16	7.57142857142857	2017-04-05	10.4285714285714	20	4.7	5.7	0.35	male
84	188	middle	25	0	175	75	24.2	53.775	28.3	4	4	5.1	3.39166666666667	1.95	0.858333333333333	3.23333333333333	2.53333333333333	2017-03-20	7.71428571428571	2017-03-30	9.14285714285714	10	5.4	NA	NA	male
85	190	middle	30	1	165	64.4	23.65	40.9584	36.4	5	4	4.70666666666667	1.60416666666667	0.41	0.0916666666666667	4.30333333333333	1.51666666666667	2017-03-20	7.42857142857143	2017-04-10	10.4285714285714	21	4.9	5	0.0333333333333332	female
86	191	middle	25	1	160	56.2	22	42.993	23.5	4	4	5.075	4.75833333333333	0.604166666666667	0.191666666666667	4.5	4.5875	2017-05-18	7.42857142857143	2017-06-08	10.4285714285714	21	4.6	5.4	0.266666666666667	female
87	193	middle	34	0	159	67.4	26.7	44.5514	33.9	4	6	8.54583333333333	1.90277777777778	5.04166666666667	0.827777777777778	3.5125	1.08055555555556	2017-06-19	7	2017-07-12	10.2857142857143	23	4.3	6.8	0.760869565217392	female
88	196	middle	29	0	163	62.7	23.6	46.5234	25.8	3	3	3.98333333333333	3.98333333333333	1.51111111111111	1.48888888888889	2.50555555555556	2.51666666666667	2017-11-30	8.71428571428571	2017-12-20	11.5714285714286	20	5	5.58	0.203	male
89	197	middle	30	1	172	61.7	20.9	44.7942	27.4	3	4	7.57777777777778	4.1875	0.655555555555556	0.416666666666667	6.95555555555555	3.80416666666667	NA	NA	2017-08-03	9.14285714285714	NA	NA	4.9	NA	female
90	199	middle	29	2	163	50.3	18.9	39.1334	22.2	4	4	10.0041666666667	7.12916666666667	2.18333333333333	1.08333333333333	7.9625	6.09583333333333	2018-01-17	7.71428571428571	2018-02-08	10.8571428571429	22	4.466	7.1	0.838090909090909	female
91	201	middle	29	1	165	60.6	22.3	44.844	26	3	4	5.62777777777778	6.27916666666667	2.20555555555556	2.25416666666667	3.44444444444444	4.05416666666667	2017-06-29	7.14285714285714	2017-07-24	10.7142857142857	25	4.5	5.2	0.196	female
92	203	middle	23	1	173	71.5	23.9	49.1205	31.3	4	4	6.17083333333333	4.73333333333333	1.60833333333333	0.716666666666667	4.61666666666667	4.06666666666667	NA	NA	2017-08-03	10	NA	NA	5.5	NA	male
93	205	middle	27	1	171	60.6	20.7	45.3894	25.1	5	4	7.33666666666667	8.02083333333333	1.54333333333333	2.34166666666667	5.81333333333333	5.70416666666667	2017-07-24	7.71428571428571	2017-08-07	9.71428571428571	14	5.6	6.1	0.25	female
94	208	middle	28	0	168	61	21.6	44.957	26.3	3	3	9.25	7.08888888888889	1.46111111111111	0.822222222222222	7.81111111111111	6.32222222222222	2017-08-09	7	2017-08-31	10.1428571428571	22	5.1	5	-0.0318181818181817	female
95	209	middle	31	1	165	71.7	26.3	47.4654	33.8	4	4	6.85833333333333	2.65416666666667	1.1	0.2875	5.775	2.375	2017-10-12	7.85714285714286	2017-11-02	10.8571428571429	21	4.9166	5.52	0.201133333333334	male
96	211	middle	33	1	178	80.8	25.5	53.0856	34.3	4	3	8.60833333333333	6.06666666666667	2.26666666666667	1.94444444444444	6.34166666666667	4.12222222222222	2017-08-31	7.85714285714286	2017-09-18	10.4285714285714	18	5.4	6.1	0.272222222222222	male
97	212	middle	25	1	185	89.8	26.2	54.8678	38.9	4	4	7.04166666666667	5.6125	1.34166666666667	0.679166666666667	5.7125	4.94583333333333	2017-09-18	7.57142857142857	2017-10-09	10.5714285714286	21	4.6	NA	NA	male
98	213	middle	32	0	176	64	20.7	43.136	32.6	3	4	4.81111111111111	4.64583333333333	0.877777777777778	0.708333333333333	3.93333333333333	3.9375	2017-09-28	7.85714285714286	2017-10-18	10.7142857142857	20	4.9	5.1	0.0699999999999997	male
99	215	middle	29	0	159	51.2	20.3	42.2912	17.4	4	NA	7.6625	NA	2.59583333333333	NA	5.08333333333333	NA	2018-01-04	7	2018-01-22	9.57142857142857	18	4.866	6.7	0.713222222222222	female
100	216	middle	33	1	172	62.7	21.2	44.4543	29.1	4	4	4.49583333333333	1.00416666666667	1.2125	0.170833333333333	3.3	0.879166666666667	2017-11-22	8.28571428571429	2017-12-13	11.2857142857143	21	4.7	4.7	0	female
101	217	middle	24	0	177	67.5	21.5	52.7175	21.9	4	4	7.275	5.15833333333333	2.42916666666667	1.70416666666667	4.8875	3.45416666666667	2017-11-20	7.57142857142857	2017-12-11	10.5714285714286	21	5.4	7.25	0.616666666666666	male
102	218	middle	30	1	155	59.5	24.8	39.6865	33.3	4	4	4.6625	3.3875	1.00416666666667	0.991666666666667	3.69583333333333	2.40833333333333	2018-01-22	7.28571428571429	2018-02-12	10.2857142857143	21	3.3	5.533	0.744333333333333	male
103	221	middle	33	1	160	63.4	24.8	44.38	30	4	4	6.12083333333333	3.17083333333333	2.14166666666667	0.854166666666667	3.99166666666667	2.33333333333333	2018-02-12	7.57142857142857	2018-03-05	10.5714285714286	21	4.7	6.266	0.522	male
104	223	middle	30	1	171	68.7	23.5	46.3725	32.5	4	4	5.2375	5.3625	0.395833333333333	0.695833333333333	4.84166666666667	4.6875	2018-04-04	7.28571428571429	2018-05-02	11.2857142857143	28	3.724	5.85	0.5315	female
105	226	middle	29	0	158	54.6	21.9	40.7862	25.3	4	4	4.7	6.875	0.783333333333333	0.816666666666667	3.9375	6.09166666666667	2018-02-08	7.28571428571429	2018-02-28	10.1428571428571	20	4.9166	5.6833	0.268345	male
106	227	middle	29	1	167	63.3	22.7	45.4494	28.2	3	4	3.62222222222222	4.94166666666667	0.888888888888889	1.475	2.73333333333333	3.47916666666667	2017-11-30	8.71428571428571	2017-12-14	10.7142857142857	14	4.9	5.46	0.28	female
107	229	middle	31	1	163.5	73.6	27.4	44.8224	39.1	4	4	3.5	2.70416666666667	1.1375	1.11666666666667	2.375	1.5875	2017-12-20	8.71428571428571	2018-01-03	10.7142857142857	14	5.933	6.28	0.1735	female
108	233	middle	28	0	167	66.8	24	44.5556	33.3	2	3	3.44166666666667	2.08888888888889	1.15833333333333	0.388888888888889	2.25833333333333	1.70555555555556	2018-02-05	7.42857142857143	2018-02-26	10.4285714285714	21	4.57	8.066	1.16533333333333	male
109	235	middle	29	0	185	76.9	22.5	51.2154	33.4	3	3	3.35555555555556	3.14444444444444	0.838888888888889	0.672222222222222	2.53333333333333	2.47777777777778	2018-01-04	9.14285714285714	2018-01-17	11	13	4.55	6.016	0.789384615384616	female
110	239	middle	30	1	164	64.9	24.1	43.5479	32.9	4	4	4.9	2.9125	1.45416666666667	0.533333333333333	3.475	2.37916666666667	2018-08-13	7	2018-09-03	10	21	4.2	6.7	0.833333333333333	female
111	240	middle	27	0	165	76.1	28	49.6933	34.7	3	4	1.98333333333333	1.51666666666667	0.411111111111111	0.0208333333333333	1.57222222222222	1.55416666666667	2018-02-08	7.57142857142857	2018-02-28	10.4285714285714	20	4.2	5.066	0.3031	female
112	243	middle	33	2	170	64.4	22.3	43.792	32	4	4	6.29166666666667	5.45416666666667	2.075	0.875	4.26666666666667	4.6125	2018-02-15	7.42857142857143	2018-03-07	10.2857142857143	20	4.58	7.38	0.98	female
113	247	middle	28	2	169	59.7	20.9	43.581	27	4	3	4.44166666666667	6.3	0.616666666666667	1.12222222222222	3.83333333333333	5.17777777777778	2018-05-07	9	2018-05-28	12	21	4.9	5.33	0.143333333333333	male
114	249	middle	28	0	167.5	58	20.5	40.774	29.7	4	4	6.73333333333333	0.120833333333333	0.691666666666667	0	6.0625	0.120833333333333	2018-05-07	7.28571428571429	2018-05-28	10.2857142857143	21	5.0166	7.1	0.694466666666666	female
115	250	middle	32	1	177.5	60.9	19.2	44.3352	27.2	4	4	8.29166666666667	4.6625	3.34166666666667	1.42916666666667	4.975	3.25416666666667	2018-05-09	7.28571428571429	2018-05-31	10.4285714285714	22	4.5	5.633	0.3605	male
116	251	middle	30	0	174	77.9	25.7	52.2709	32.9	6	3	2.73055555555556	1.67222222222222	0.672222222222222	0.361111111111111	2.08611111111111	1.31111111111111	2018-04-25	7	2018-05-16	10	21	4.2	5.2	0.333333333333333	female
117	253	middle	27	1	164	56.2	20.9	47.2642	15.9	3	4	3.87222222222222	9.475	0.877777777777778	3.64583333333333	3.03333333333333	5.8875	2018-06-13	7.42857142857143	2018-07-02	10.1428571428571	19	4.66	5.4166	0.278747368421053	male
118	254	middle	31	1	157	48.9	19.8	40.3914	17.4	3	3	7.42777777777778	8.23888888888889	1.65	1.52777777777778	5.84444444444444	6.72777777777778	2018-07-19	7.42857142857143	2018-08-13	11	25	4.1833	5.4	0.340676	female
119	257	middle	28	0	167	55.5	19.9	43.0125	22.5	4	4	3.725	2.75	1.2125	0.641666666666667	2.5375	2.10833333333333	2018-07-09	7.71428571428571	2018-08-08	12	30	3.766	6.1	0.5446	male
120	255	middle	35	1	170	66.1	22.9	47.9886	27.4	3	4	5.84444444444444	4.4875	1.82777777777778	1.1	4.03888888888889	3.40833333333333	2018-06-11	7	2018-06-28	9.42857142857143	17	4.533	5.633	0.452941176470588	female
121	259	middle	26	1	162	77.5	29.5	49.8325	35.7	3	5	4.54444444444445	2.35333333333333	1.03333333333333	0.453333333333333	3.52222222222222	1.9	2018-06-11	7.85714285714286	2018-07-02	10.8571428571429	21	4.6	5.75	0.383333333333333	female
122	262	middle	25	0	168	58.2	20.6	43.1262	25.9	3	4	6.24444444444444	5.15	1.56666666666667	1.03333333333333	4.73333333333333	4.11666666666667	2018-07-12	6.85714285714286	2018-08-08	10.7142857142857	27	NA	5.9	NA	male
123	264	middle	28	1	164	53	19.7	43.407	18.1	4	4	7.47083333333333	4.85833333333333	2.62083333333333	1.15833333333333	4.85833333333333	3.72083333333333	2018-08-08	7.85714285714286	2018-08-29	10.8571428571429	21	5.6	6.6	0.333333333333333	male
124	267	middle	26	0	166	52.1	18.9	41.3153	20.7	4	3	8.55833333333333	4.28333333333333	1.44583333333333	0.0888888888888889	7.1375	4.21111111111111	2018-10-08	7.28571428571429	2018-10-31	10.5714285714286	23	4.66	5.3	0.194782608695652	male
125	268	middle	28	0	172	63.5	21.5	47.4345	25.3	4	4	4.6	1.98333333333333	0.875	0.254166666666667	3.73333333333333	1.72916666666667	2018-09-24	7.42857142857143	2018-10-16	10.5714285714286	22	4.6	6.2	0.509090909090909	male
126	269	middle	21	0	171	55	18.8	41.525	24.5	4	4	6.36666666666667	5.0875	1.00416666666667	0.35	5.37083333333333	4.84166666666667	2018-09-10	9	NA	14.1428571428571	NA	4	NA	NA	male
127	270	late	29	0	182	77.3	23.3	49.3947	36.1	3	3	6.48888888888889	4.94444444444444	1.58888888888889	0.822222222222222	4.92777777777778	4.12222222222222	2018-08-27	8.71428571428571	2018-09-10	10.7142857142857	14	5.8	6.4	0.3	male
128	273	late	31	1	165	60.8	22.3	45.1136	25.8	3	4	8.47222222222222	3.30833333333333	1.15	0.225	7.32222222222222	3.09583333333333	2018-09-13	7.42857142857143	2018-09-27	9.42857142857143	14	6.2	5.7	-0.25	female
129	274	late	30	1	163	51.7	19.5	40.7913	21.1	3	4	9.92222222222222	7.22916666666667	1.6	1.575	8.41666666666667	5.70416666666667	2018-08-09	7.85714285714286	2018-08-30	10.8571428571429	21	5.1	5.5	0.133333333333333	male
130	276	late	31	1	162	54.4	20.7	42.3232	22.2	4	4	4.65	2.22916666666667	1.03333333333333	0.958333333333333	3.61666666666667	1.27083333333333	2018-08-20	7.42857142857143	2018-09-13	10.8571428571429	24	4.3	6.2	0.554166666666667	male
131	279	late	27	1	167	62.6	22.4	46.6996	25.4	4	3	7.07083333333333	5.48888888888889	0.529166666666667	0.85	6.54166666666667	4.66111111111111	2018-09-26	8.14285714285714	2018-10-16	11	20	5.8	6.6	0.28	female
132	281	late	33	0	174	63.6	21	48.1452	24.3	4	3	6.73333333333333	4.41111111111111	1.82083333333333	1.14444444444444	4.91666666666667	3.30555555555556	2018-08-20	7	2018-09-10	10	21	4.7	5.6	0.3	female
133	282	late	28	1	168	70.2	24.9	47.1744	32.8	4	4	9.34166666666667	5.45833333333333	3.55	1.37083333333333	5.8125	4.09583333333333	2019-01-23	7.71428571428571	2019-02-11	10.4285714285714	19	5.5	6.5	0.368421052631579	male
134	284	late	26	0	164	58	21.6	46.168	20.4	3	2	3.725	3.725	0.566666666666667	0.566666666666667	3.15833333333333	3.15833333333333	2018-11-26	8.14285714285714	2018-12-20	11.5714285714286	24	4.9	6.2	0.379166666666667	female
135	285	late	27	0	180	75	23.1	55.575	25.9	3	3	6.76666666666667	5.17222222222222	1.71666666666667	1.65	5.05	3.52222222222222	2019-01-03	7.14285714285714	2019-01-30	11	27	4	5.2	0.311111111111111	male
136	286	late	24	0	165.5	62.2	20.1	44.784	28	NA	3	NA	1.61111111111111	NA	0.416666666666667	NA	1.19444444444444	2018-10-25	7.14285714285714	2018-11-09	9.28571428571429	15	5	4	-0.466666666666667	female
137	287	late	26	0	163.5	61	22.7	44.652	26.8	3	4	8.82222222222222	6.22916666666667	1.49444444444444	0.570833333333333	7.36111111111111	5.67083333333333	2018-09-24	7.42857142857143	2018-10-19	11	25	4.9	NA	NA	male
138	288	late	26	0	172	67.2	22.7	47.7792	28.9	3	3	8.72222222222222	4.47777777777778	3.09444444444444	1.36111111111111	5.62777777777778	3.11666666666667	2018-11-05	8.14285714285714	2018-11-26	11.1428571428571	21	5.9	3.7	-0.733333333333333	male
139	290	late	29	0	167	61.7	22.1	41.2773	33.1	3	4	5.01666666666667	3.77083333333333	1.06111111111111	0.366666666666667	3.95555555555556	3.40416666666667	2018-10-16	7.42857142857143	2018-11-07	10.5714285714286	22	4.6	5.6	0.318181818181818	female
140	291	late	28	1	158	65.3	26.2	40.6166	37.8	3	4	3.7	2.30416666666667	0.838888888888889	0.35	2.86111111111111	1.9625	2018-11-26	7.57142857142857	2018-12-17	10.5714285714286	21	3.9	NA	NA	male
141	293	late	31	1	157	62.2	25.2	42.4204	31.8	4	4	4.4	5.02083333333333	0.683333333333333	0.4375	3.74583333333333	4.5875	2018-11-08	7.14285714285714	2018-11-28	10	20	4.4	6.6	0.77	male
142	297	late	34	2	170	70.1	24.3	45.1444	35.6	3	4	2.49444444444444	2.2	0.794444444444444	0.641666666666667	1.7	1.58333333333333	2019-01-08	7.42857142857143	2019-02-06	11.5714285714286	29	5.1	3.6	-0.362068965517241	female
143	298	late	27	1	167	59.3	21.3	42.8739	27.7	4	2	5.59583333333333	2	1.0125	0.116666666666667	4.6875	2.03333333333333	2018-11-05	7.57142857142857	2018-11-26	10.5714285714286	21	4.1	6.2	0.7	female
144	300	late	31	2	164	79.6	29.6	48.2376	39.4	3	4	4.05555555555556	1.725	1.01666666666667	0.254166666666667	3.04444444444444	1.47916666666667	2018-12-05	7.71428571428571	2019-01-03	11.8571428571429	29	4.9	7	0.506896551724138	female
145	302	late	28	0	168	55.1	19.5	42.8127	22.3	NA	NA	NA	NA	NA	NA	NA	NA	2019-01-30	10.2857142857143	2019-02-21	13.4285714285714	22	5.4	7.1	0.540909090909091	female
146	305	late	29	0	175	67.2	21.9	48.6528	27.6	3	4	5.07777777777778	4.35416666666667	1.73888888888889	1.04166666666667	3.40555555555556	3.3125	2019-02-11	7.28571428571429	2019-03-04	10.2857142857143	21	5.7	5.7	0	female
147	309	late	26	1	163	58.1	21.9	43.6912	24.8	3	4	7.74444444444444	5.3125	0.688888888888889	0.683333333333333	7.05555555555556	4.64166666666667	2019-01-09	7	2019-01-31	10.1428571428571	22	4.1	6.3	0.7	female
148	313	late	31	0	165	80.2	29.5	47.2378	41.1	4	4	2.2625	2.49166666666667	0.4125	0.6375	1.86666666666667	1.86666666666667	2019-02-18	6.85714285714286	2019-03-18	10.8571428571429	28	4.2	3.8	-0.1	female
149	314	late	27	1	175	73	23.8	54.823	24.9	4	3	7.00833333333333	4.85	1.76666666666667	0.861111111111111	5.28333333333333	3.99444444444444	2019-07-31	7.57142857142857	2019-08-15	9.71428571428571	15	5.3	6	0.326666666666666	male
150	316	late	26	0	168	63	22.3	43.659	30.7	2	3	6.15833333333333	3.64444444444444	2.275	1.04444444444444	3.88333333333333	2.67222222222222	2019-04-24	7.85714285714286	2019-05-08	9.85714285714286	14	6	7.6	0.8	female
151	318	late	28	1	172	75.4	25.5	52.78	30	1	4	3.81666666666667	4.375	1.15	1.54166666666667	2.66666666666667	2.83333333333333	2019-04-24	6.85714285714286	2019-05-16	10	22	5.4	5	-0.127272727272727	female
152	325	late	31	0	174	69.9	23.1	51.7959	25.9	3	2	NA	3.24166666666667	NA	0.516666666666667	NA	2.725	2019-05-20	7.42857142857143	2019-06-14	11	25	5.1	6.8	0.476	female
153	330	late	33	1	165	76.4	28.1	51.188	33	2	3	2.25833333333333	2.42777777777778	0.333333333333333	1.05	1.925	1.41666666666667	2019-05-20	7.28571428571429	2019-06-14	10.8571428571429	25	4.4	7.05	0.742	male
154	333	late	25	2	158	58.2	23.3	42.486	27	3	4	6.98333333333333	4.07083333333333	2.32777777777778	0.904166666666667	4.67777777777778	3.175	2019-07-11	6.71428571428571	2019-08-06	10.4285714285714	26	4.4	3.6	-0.215384615384616	male
155	334	late	30	0	160	59.2	23.1	40.4928	31.6	3	4	3.71111111111111	5.225	0.888888888888889	1.36666666666667	2.93888888888889	3.85833333333333	2019-06-20	6.71428571428571	2019-07-24	11.5714285714286	34	3.9	3.55	-0.0720588235294119	female
156	332	late	34	2	164	50.4	18.7	41.4288	17.8	2	4	8.175	5.7875	3.09166666666667	1.4125	5.125	4.50416666666667	2019-11-18	7.85714285714286	2019-12-11	11.1428571428571	23	5.5	9.4	1.18695652173913	female
157	338	late	32	2	170	55.8	19.3	44.0262	21.1	4	3	9.3125	6.24444444444444	2.0625	0.716666666666667	7.275	5.56111111111111	2019-07-11	7.14285714285714	2019-08-01	10.1428571428571	21	4.5	3.8	-0.233333333333333	male
158	340	late	29	0	176	78.1	25.2	48.3439	38.1	3	4	6.6	2.8375	2.04444444444444	1.06666666666667	4.57222222222222	1.77083333333333	2019-07-15	6.85714285714286	2019-08-08	10.2857142857143	24	5.2	6.8	0.466666666666667	male
159	341	late	22	0	165	64.9	23.8	47.5068	26.8	3	3	5.09444444444444	4.31111111111111	2.91111111111111	1.63888888888889	2.21666666666667	2.67222222222222	2019-07-15	7.28571428571429	2019-08-07	10.5714285714286	23	4.7	7.6	0.882608695652174	female
160	345	late	30	1	163	67.4	25.4	45.0232	33.2	4	4	6.05	2.90416666666667	0.641666666666667	0.254166666666667	5.4875	2.69166666666667	2019-10-17	7.42857142857143	2019-11-14	11.4285714285714	28	4.3	5.5	0.3	male
161	346	late	23	1	172	52.8	17.8	42.768	19	3	3	9.83888888888889	4.02222222222222	2.75555555555556	0.311111111111111	7.14444444444444	3.72777777777778	2019-11-14	8.28571428571429	2019-12-04	11.1428571428571	20	5.4	5.7	0.105	male
162	347	late	28	1	168	58.4	20.7	44.092	24.5	3	4	3.63888888888889	3.1125	0.977777777777778	0.670833333333333	2.66111111111111	2.44166666666667	2019-09-16	7.42857142857143	2019-10-17	11.8571428571429	31	NA	6.8	NA	male
163	348	late	30	1	161	60.1	23.2	42.9114	28.6	2	4	5.275	3.40416666666667	1.01666666666667	0.3125	4.25833333333333	3.09166666666667	2019-11-18	7.71428571428571	2019-12-11	11	23	5.2	5.3	0.0304347826086958	female
164	349	late	31	2	167	67.5	24.2	45.63	32.4	4	4	4.6	4.18333333333333	1.02916666666667	1.25416666666667	3.60416666666667	2.9875	2019-10-17	7.85714285714286	2019-11-03	10.2857142857143	17	5.2	6.1	0.370588235294117	female
165	351	late	27	0	177	71.8	22.9	52.3422	27.1	NA	NA	NA	NA	NA	NA	NA	NA	2019-11-08	8	2019-11-25	10.4285714285714	17	5.3	6	0.288235294117647	male
166	352	late	27	1	174	62.8	20.7	47.3512	24.6	3	2	5.47222222222222	7.225	1.47777777777778	2.1	3.99444444444444	5.16666666666667	2019-11-27	6.71428571428571	2019-12-19	9.85714285714286	22	4.1	5.1	0.318181818181818	female
167	354	late	31	1	170	73.4	25.4	52.7746	28.1	4	4	7.2	3.65416666666667	1.94166666666667	0.55	5.25833333333333	3.12083333333333	2020-02-13	7.71428571428571	2020-03-09	11.2857142857143	25	4.06	7.233	0.88844	female
168	356	late	26	0	161	50	19.3	40.95	18.1	3	4	3.53888888888889	4.8375	0.222222222222222	0.858333333333333	3.33333333333333	4.03333333333333	2020-01-13	7.28571428571429	2020-02-06	10.7142857142857	24	4.7	5.4	0.204166666666667	male
169	360	late	31	0	165	67.8	24.9	45.087	33.5	4	4	4.96666666666667	2.71666666666667	2.925	0.741666666666667	2.04583333333333	1.975	2019-10-24	7.85714285714286	2019-11-15	11	22	4.7	5.6	0.286363636363637	female
170	361	late	28	0	174	61.6	20.2	47.124	23.5	4	4	6.59166666666667	3.5875	3.0625	1.5875	3.55	2	2019-11-19	8	2019-12-10	11	21	5.2	6.6	0.466666666666667	female
171	362	late	29	0	173	66.3	22.2	46.8078	29.4	4	4	7.29583333333333	4.0375	2.10416666666667	0.795833333333333	5.20416666666667	3.25833333333333	2019-12-09	7	2020-01-07	11.1428571428571	29	4.5	6.3	0.43448275862069	male
172	364	late	26	0	167	74	26.5	47.36	36	4	4	4.07083333333333	5.0375	2.22916666666667	1.50833333333333	1.86666666666667	3.59166666666667	2019-12-04	7.14285714285714	2019-12-20	9.42857142857143	16	5	6.05	0.459375	male
173	365	late	25	0	172	64	21.6	48.512	24.2	4	3	5.875	3.5	0.604166666666667	0.388888888888889	5.275	3.12222222222222	2020-02-17	7.28571428571429	2020-03-17	11.4285714285714	29	3.4	6.46	0.738620689655172	male
174	366	late	29	1	177	78.9	25.2	53.7309	31.9	4	3	4.05833333333333	4.4	0.725	1.06666666666667	3.33333333333333	3.34444444444444	2020-01-06	8	2020-01-23	10.4285714285714	17	4.6	5.1	0.205882352941176	female
175	367	late	27	0	173	63.1	21.1	44.8641	28.9	3	3	4.46666666666667	4.4	2.30555555555556	2.22777777777778	2.18333333333333	2.17222222222222	2019-12-04	7.14285714285714	2019-12-19	9.28571428571429	15	4	5.9	0.886666666666666	male
176	368	late	32	1	157	62.6	25.4	42.881	31.5	3	4	4.81111111111111	4.67083333333333	2.38888888888889	0.975	2.49444444444444	3.72083333333333	2020-01-16	7.14285714285714	2020-02-06	10.1428571428571	21	5.2	8	0.933333333333333	male
177	370	late	30	0	168	66	23.4	48.312	26.8	4	3	5.825	4.56111111111111	2.4	2.41111111111111	3.425	2.15	2020-04-30	13.4285714285714	2020-05-18	16	18	5.1	7.1	0.777777777777778	female
178	371	late	28	0	171	57.9	19.8	41.9775	27.5	4	4	5.6625	4.60833333333333	1.65416666666667	1.10833333333333	4.0875	3.5	2020-02-10	7.28571428571429	2020-03-02	10.2857142857143	21	5.2	6.4	0.4	male
179	375	late	34	2	172	67.5	22.8	44.8875	33.5	4	4	3.4625	1.87083333333333	1.07083333333333	0.745833333333333	2.39166666666667	1.1375	2020-03-02	7.14285714285714	2020-03-24	10.2857142857143	22	4.6	4	-0.190909090909091	male
180	377	late	34	1	157	66.4	26.8	44.7536	32.6	2	3	4.825	3.81666666666667	2.48333333333333	1.67777777777778	2.35833333333333	2.13888888888889	2020-04-30	7.42857142857143	2020-05-18	10	18	5.1	6	0.35	male
181	380	late	23	0	167	57.5	20.6	46.2875	19.5	4	4	6.23333333333333	5.75	2.63333333333333	2.2	3.65	3.59166666666667	2020-01-23	7	2020-02-17	10.5714285714286	25	4.8	5.5	0.196	male
182	392	late	29	0	169.5	72	24.9	48.312	32.9	4	4	5.97083333333333	4.83333333333333	2.09583333333333	1.91666666666667	3.87916666666667	2.94583333333333	2020-02-24	7.28571428571429	2020-03-16	10.2857142857143	21	4.2	6	0.6	male
183	394	late	33	0	166	60.8	22.1	44.688	26.5	3	4	4.18888888888889	2.825	1.42777777777778	1.0875	2.76111111111111	1.8	2020-05-18	7.42857142857143	2020-06-08	10.4285714285714	21	4.7	4.7	0	female
184	395	late	30	1	158	54.3	21.8	41.9739	22.7	NA	4	NA	3.3125	NA	0.495833333333333	NA	2.82083333333333	2020-02-17	7.57142857142857	2020-03-09	10.5714285714286	21	5.3	6.95	0.55	male
185	398	late	31	1	173	87.4	29.2	52.9644	39.4	3	4	2.40555555555556	2.52083333333333	0.811111111111111	0.4875	1.59444444444444	2.0625	2020-03-12	7.85714285714286	2020-04-02	10.8571428571429	21	4.9	5.8	0.3	female
186	402	late	34	2	163	74.1	27.9	44.9787	39.3	4	4	4.37916666666667	2.025	0.525	0.2375	3.85416666666667	1.7875	2020-04-06	6.85714285714286	2020-04-30	10.2857142857143	24	5.2	5.8	0.175	female
187	405	late	32	2	169	65.2	22.8	43.4884	33.3	4	4	4.72916666666667	3.35833333333333	0.5875	1.12083333333333	4.14166666666667	2.2375	2020-04-30	6	2020-06-02	10.7142857142857	33	NA	NA	NA	female
188	409	late	28	1	168	53.9	19.1	44.198	18	3	4	7.89444444444444	7.96666666666667	1.81111111111111	1.87916666666667	6.17222222222222	6.11666666666667	2020-07-02	7.28571428571429	2020-07-23	10.2857142857143	21	4.7	5	0.1	male
189	411	late	32	1	174	76.4	25.2	52.5632	31.2	5	4	3.86	1.82083333333333	1.30333333333333	0.845833333333333	2.55666666666667	0.975	2020-07-09	7	2020-08-03	10.5714285714286	25	4.9	6.7	0.504	male
190	412	late	29	0	166	64.2	23.3	45.5178	29.1	4	3	4.30833333333333	3.49444444444444	1.3	1.27222222222222	3.02083333333333	2.23333333333333	2020-07-09	8	2020-08-03	11.5714285714286	25	4.2	5.3	0.308	female
