# Supplementary material for: Maternal physical activity affects yolk sac size and growth in early pregnancy, but girls and boys use different strategies
Source: Sci Rep. 2023 Nov 20;13:20246. doi: 10.1038/s41598-023-47536-4 (PMC10661167; doi:10.1038/s41598-023-47536-4)
Supplement: Supplementary file 4 — Supplementary Table S10. [file 41598_2023_47536_MOESM4_ESM.csv]

	id	Observer	exam_nr	mean_all
1	1	1	1	0.48999999999999994
2	2	1	1	0.6
3	3	1	1	0.33833333333333337
4	4	1	1	0.53500000000000003
5	5	1	1	0.63166666666666671
6	6	1	1	0.66
7	7	1	1	0.63166666666666671
8	8	1	1	0.45833333333333331
9	9	1	1	0.41
10	10	1	1	0.53666666666666674
11	11	1	1	0.51833333333333331
12	12	1	1	0.44333333333333336
13	13	1	1	0.96666666666666667
14	14	1	1	0.31833333333333336
15	15	1	1	0.41
16	16	1	1	0.56333333333333335
17	17	1	1	0.52
18	18	1	1	0.55000000000000004
19	19	1	1	0.60500000000000009
20	1	1	2	0.47833333333333333
21	2	1	2	0.59
22	3	1	2	0.32
23	4	1	2	0.50666666666666671
24	5	1	2	0.63166666666666671
25	6	1	2	0.69333333333333336
26	7	1	2	0.63
27	8	1	2	0.46500000000000002
28	9	1	2	0.42166666666666663
29	10	1	2	0.52833333333333332
30	11	1	2	0.5099999999999999
31	12	1	2	0.44833333333333331
32	13	1	2	0.95666666666666667
33	14	1	2	0.32166666666666671
34	15	1	2	0.41
35	16	1	2	0.57166666666666677
36	17	1	2	0.52833333333333343
37	18	1	2	0.55000000000000004
38	19	1	2	0.61
39	1	2	1	0.48333333333333323
40	2	2	1	0.57166666666666666
41	3	2	1	0.33333333333333331
42	4	2	1	0.53
43	5	2	1	0.64500000000000002
44	6	2	1	0.68500000000000005
45	7	2	1	0.63833333333333331
46	8	2	1	0.48999999999999994
47	9	2	1	0.4366666666666667
48	10	2	1	0.53500000000000003
49	11	2	1	0.54500000000000004
50	12	2	1	0.44333333333333336
51	13	2	1	0.98999999999999988
52	14	2	1	0.32666666666666672
53	15	2	1	0.42
54	16	2	1	0.59166666666666667
55	17	2	1	0.52833333333333343
56	18	2	1	0.54999999999999993
57	19	2	1	0.63166666666666671
58	1	2	2	0.4916666666666667
59	2	2	2	0.55666666666666664
60	3	2	2	0.33333333333333331
61	4	2	2	0.53500000000000003
62	5	2	2	0.65666666666666662
63	6	2	2	0.69166666666666654
64	7	2	2	0.64333333333333342
65	8	2	2	0.46166666666666673
66	9	2	2	0.4383333333333333
67	10	2	2	0.54666666666666652
68	11	2	2	0.53999999999999992
69	12	2	2	0.45
70	13	2	2	0.97833333333333339
71	14	2	2	0.33166666666666661
72	15	2	2	0.41499999999999998
73	16	2	2	0.61
74	17	2	2	0.55833333333333335
75	18	2	2	0.55666666666666664
76	19	2	2	0.6316666666666666
77	1	3	1	0.47666666666666657
78	2	3	1	0.58333333333333337
79	3	3	1	0.34666666666666668
80	4	3	1	0.54166666666666674
81	5	3	1	0.6316666666666666
82	6	3	1	0.68499999999999994
83	7	3	1	0.63333333333333341
84	8	3	1	0.48166666666666663
85	9	3	1	0.42833333333333329
86	10	3	1	0.52666666666666673
87	11	3	1	0.53166666666666662
88	12	3	1	0.45833333333333331
89	13	3	1	0.96333333333333326
90	14	3	1	0.33
91	15	3	1	0.41500000000000004
92	16	3	1	0.57166666666666666
93	17	3	1	0.54
94	18	3	1	0.56833333333333325
95	19	3	1	0.6216666666666667
96	1	3	2	0.47833333333333328
97	2	3	2	0.57666666666666677
98	3	3	2	0.34333333333333327
99	4	3	2	0.53333333333333333
100	5	3	2	0.65
101	6	3	2	0.69
102	7	3	2	0.625
103	8	3	2	0.45833333333333331
104	9	3	2	0.43
105	10	3	2	0.51666666666666672
106	11	3	2	0.54833333333333334
107	12	3	2	0.44500000000000001
108	13	3	2	0.99333333333333318
109	14	3	2	0.33
110	15	3	2	0.41
111	16	3	2	0.59666666666666657
112	17	3	2	0.54333333333333345
113	18	3	2	0.55499999999999994
114	19	3	2	0.62666666666666659
115	1	4	1	0.45333333333333337
116	2	4	1	0.52666666666666673
117	3	4	1	0.32666666666666666
118	4	4	1	0.49333333333333335
119	5	4	1	0.62666666666666659
120	6	4	1	0.65833333333333333
121	7	4	1	0.6166666666666667
122	8	4	1	0.44
123	9	4	1	0.38999999999999996
124	10	4	1	0.52166666666666661
125	11	4	1	0.5116666666666666
126	12	4	1	0.42333333333333334
127	13	4	1	0.95500000000000007
128	14	4	1	0.32333333333333336
129	15	4	1	0.39999999999999997
130	16	4	1	0.57166666666666666
131	17	4	1	0.5183333
132	18	4	1	0.52666666666666673
133	19	4	1	0.6
134	1	4	2	0.45666666666666661
135	2	4	2	0.53333333333333333
136	3	4	2	0.33666666666666667
137	4	4	2	0.47833333333333328
138	5	4	2	0.63
139	6	4	2	0.64333333333333342
140	7	4	2	0.625
141	8	4	2	0.43500000000000005
142	9	4	2	0.40166666666666667
143	10	4	2	0.52166666666666661
144	11	4	2	0.50666666666666671
145	12	4	2	0.43
146	13	4	2	0.95000000000000007
147	14	4	2	0.31666666666666671
148	15	4	2	0.40333333333333332
149	16	4	2	0.57999999999999996
150	17	4	2	0.51833333333333342
151	18	4	2	0.53333333333333333
152	19	4	2	0.6216666666666667
153	1	5	1	0.49333333333333335
154	2	5	1	0.56166666666666665
155	3	5	1	0.35833333333333334
156	4	5	1	0.53500000000000003
157	5	5	1	0.65166666666666673
158	6	5	1	0.69333333333333336
159	7	5	1	0.63833333333333331
160	8	5	1	0.45999999999999996
161	9	5	1	0.42833333333333329
162	10	5	1	0.53666666666666674
163	11	5	1	0.52666666666666662
164	12	5	1	0.44833333333333342
165	13	5	1	0.95833333333333315
166	14	5	1	0.34166666666666673
167	15	5	1	0.41333333333333339
168	16	5	1	0.58499999999999996
169	17	5	1	0.54666666666666675
170	18	5	1	0.54333333333333333
171	19	5	1	0.61499999999999999
172	1	5	2	0.4916666666666667
173	2	5	2	0.56999999999999995
174	3	5	2	0.35000000000000003
175	4	5	2	0.51833333333333342
176	5	5	2	0.65666666666666673
177	6	5	2	0.67
178	7	5	2	0.52333333333333332
179	8	5	2	0.46833333333333332
180	9	5	2	0.41
181	10	5	2	0.53833333333333333
182	11	5	2	0.54333333333333322
183	12	5	2	0.45333333333333331
184	13	5	2	0.54666666666666663
185	14	5	2	0.34166666666666673
186	15	5	2	0.43
187	16	5	2	0.58833333333333337
188	17	5	2	0.42
189	18	5	2	0.56666666666666665
190	19	5	2	0.62666666666666659
191	1	6	1	0.47166666666666668
192	2	6	1	0.55000000000000004
193	3	6	1	0.29166666666666669
194	4	6	1	0.50000000000000011
195	5	6	1	0.63500000000000012
196	6	6	1	0.6333333333333333
197	7	6	1	0.60833333333333339
198	8	6	1	0.43500000000000005
199	9	6	1	0.40333333333333332
200	10	6	1	0.51833333333333342
201	11	6	1	0.5083333333333333
202	12	6	1	0.41500000000000004
203	13	6	1	0.94833333333333336
204	14	6	1	0.31500000000000006
205	15	6	1	0.39333333333333331
206	16	6	1	0.55500000000000005
207	17	6	1	0.52
208	18	6	1	0.52666666666666673
209	19	6	1	0.58666666666666667
210	1	6	2	0.46166666666666667
211	2	6	2	0.54833333333333334
212	3	6	2	0.28999999999999998
213	4	6	2	0.49833333333333335
214	5	6	2	0.64333333333333342
215	6	6	2	0.68
216	7	6	2	0.61166666666666669
217	8	6	2	0.43333333333333335
218	9	6	2	0.39500000000000002
219	10	6	2	0.50666666666666682
220	11	6	2	0.505
221	12	6	2	0.42499999999999999
222	13	6	2	0.94666666666666677
223	14	6	2	0.31333333333333341
224	15	6	2	0.39500000000000002
225	16	6	2	0.56833333333333336
226	17	6	2	0.52166666666666661
227	18	6	2	0.54166666666666663
228	19	6	2	0.60499999999999998
229	1	7	1	0.47833333333333328
230	2	7	1	0.60333333333333328
231	3	7	1	0.36833333333333335
232	4	7	1	0.52999999999999992
233	5	7	1	0.64500000000000002
234	6	7	1	0.67333333333333334
235	7	7	1	0.63
236	8	7	1	0.46166666666666667
237	9	7	1	0.4200000000000001
238	10	7	1	0.51666666666666672
239	11	7	1	0.52333333333333332
240	12	7	1	0.44833333333333342
241	13	7	1	0.95666666666666667
242	14	7	1	0.33166666666666672
243	15	7	1	0.40833333333333338
244	16	7	1	0.58833333333333337
245	17	7	1	0.53166666666666673
246	18	7	1	0.55166666666666664
247	19	7	1	0.62666666666666671
248	1	7	2	0.48666667000000002
249	2	7	2	0.59166666999999995
250	3	7	2	0.37
251	4	7	2	0.52833333000000005
252	5	7	2	0.64666667
253	6	7	2	0.67333332999999995
254	7	7	2	0.63833333000000003
255	8	7	2	0.46333332999999999
256	9	7	2	0.42499999999999999
257	10	7	2	0.54333332999999995
258	11	7	2	0.53333333000000005
259	12	7	2	0.44
260	13	7	2	0.97833333
261	14	7	2	0.32833332999999998
262	15	7	2	0.42166667000000002
263	16	7	2	0.59
264	17	7	2	0.56166667000000003
265	18	7	2	0.55833332999999996
266	19	7	2	0.63166666999999999
